# Supplementary material for: Genomic profiling of enterotoxigenic Escherichia coli toxins and adhesins in livestock isolates from Kenya
Source: Microb Genom. 2025 Sep 25;11(9):001515. doi: 10.1099/mgen.0.001515 (PMC13293299; doi:10.1099/mgen.0.001515)
Supplement: Uncited Supplementary Material 1. [file mgen-11-01515-s001.xlsx]

## Sheet: Pimers_used
Supplemental Table S1. Primers used to screen for ETEC in animals.
Primer Name	Primer sequence (5'->3')	bp	Reference
eltA-F	AACGTTCCGGAGGTCTTATG	511	https://doi.org/10.1016/j.mimet.2012.12.010
eltA-R	CAACCTTGTGGTGCATGATG
STh-F	TTCACCTTTCCCTCAGGATG	120	https://doi.org/10.1128/jcm.00316-09
STh-R	CTATTCATGCTTTCAGGACCA
STp-F	CACAGCAGTAAAATGTGTTGTTC	166	modified from https://doi.org/10.1016/0378-1135(92)90083-6
STp-R	TCTTTCCCCTCTTTTAGTCAG
STB-F	CGCATTTCTTCTTGCATC	198	This study
STB-R	CATCCTTTTGCTGCAACC
LTIIcon-F	CWGATGAAATAAGACGTG	321	This study
LTIIcon-R	GAATCCCWCCTAATGCAG

## Sheet: This_study_MLST_alleles
Supplemental Table S2. New multilocus sequence types allele profiles identified in this study
MLST	adk	fumC	gyrB	icd	mdh	purA	recA	clonal complex
15796	1135	4	4	16	24	8	14
15797	6	65	32	1990	9	8	2
15798	9	2519	64	18	11	8	6

## Sheet: ETEC_genomes_western_Kenya
Supplemental Table S3. ETEC genomes used in this study
Sample	Submission accession	Study accession	Sample accession	Experiment accession	Run accession	Study ID	genome_id	biosample_accession	Sample	Reads	Bases	Mapped % to_Escherichia_coli_ETEC_H10407_v2	Depth of Coverage	Depth of Coverage sd	Genome Covered %	Total genome length (bp)	number of contigs	Serotype	Phylogroup	Sequence_type	Plasmid_repicon	Species	Sex	Geographical_region	Labile_toxin_allele	Stable_toxin_allele	Shiga_toxin_allele	Pertusis_Subtilase_like_toxin_allele	New_A2B5_toxin	CDT	Premise	Lat	Long	Age in years	Rectal Temperature	Sample_type	Faecal consistency	Mesenteric_Lymph
ZOL072611	ERA20431837	ERP116152	ERS7856776	ERX10298819	ERR10854052	5887_250508	43525_2_23	SAMEA10200347	ETEC_AVM8030741	2931472	442652272	83.5	68.52	37.4	82.27	5002866	68	O102;H21	B1	155	IncFIB, Inc2_Delta	Sheep	Male	Chwele	eltABII-a3-01	N/A	N/A	ealAB-1-08	0	0	Slaughter house	0.73921	34.5869	3	39.2	Fecal	Normal	No
ZOL072612	ERA20431837	ERP116152	ERS7856779	ERX10298821	ERR10854054	5887_250508	43525_2_25	SAMEA10200349	ETEC_AVM8030742	2808530	424088030	81.3	63.92	35.12	81.76	5057346	50	novelO;H8	B1	297	IncFIB, IncI1_Alpha	Goat	Male	Webuye	eltABII-c4-01	N/A	N/A	eplBA-2-01	0	0	Slaughter house	0.586926	34.778	3	39.1	Fecal	Normal	No
ZOL072614	ERA20431837	ERP116152	ERS7856781	ERX10298825	ERR10854058	5887_250508	43525_2_29	SAMEA10200351	ETEC_AVM8030744	1364716	206072116	81.9	31.28	17.7	81.16	5017735	54	O103;H16	B1	1662	IncFIB	Cow	Male	Amukura	eltABII-c1-01	N/A	N/A	eplBA-2-01	0	0	Livestock market	0.559418	34.27	0.5	38.5	Fecal	Hard	No
ZOL072619	ERA20431837	ERP116152	ERS7856784	ERX10298935	ERR10854168	5887_250508	43525_2_283	SAMEA10200357	ETEC_AVM8030749	2274378	343431078	85.2	54.24	30.09	81.38	4826864	48	O39;H21	B1	15796	IncFIB, IncFIA	Cow	Male	Webuye	eltABII-c1-01	N/A	N/A	eplBA-2-01	0	0	Slaughter house	0.586954	34.778	1.5	37.7	Fecal	Normal	No
ZOL072622	ERA20431837	ERP116152	ERS7856789	ERX10298839	ERR10854072	5887_250508	43525_2_59	SAMEA10200358	ETEC_AVM8030752	683978	103280678	77.5	14.83	8.53	83.29	5120360	319	O45;H10	B1	711	IncFIB	Cow	Female	Chwele	eltABII-c1-01	N/A	N/A	N/A	1	1	Slaughter house	0.739202	34.5869	1.5	39.5	Fecal	Mucoid	No
ZOL072624	ERA20431837	ERP116152	ERS7856791	ERX10298841	ERR10854074	5887_250508	43525_2_61	SAMEA10200362	ETEC_AVM8030754	1917674	289568774	86.5	46.42	25.14	81.89	4790698	36	O88;H7	B1	1727	IncFIB, IncFIA	Goat	Male	Butula	eltABII-c1-01	N/A	N/A	eplBA-3-02	0	0	Livestock market	0.343692	34.3446	1.16667	39.2	Fecal	Normal	No
ZOL072625	ERA20431837	ERP116152	ERS7856793	ERX10298843	ERR10854076	5887_250508	43525_2_63	SAMEA10200363	ETEC_AVM8030755	1483284	223975884	69	28.66	18.14	78.74	5280817	68	O53;H45	B2	9535	IncFIC, IncFIB	Cow	Female	Chwele	eltABII-c1-02	N/A	N/A	ealAB-4-01	0	0	Livestock market	0.732429	34.5799	5	38.1	Fecal	Hard	No
ZOL072630	ERA20431837	ERP116152	ERS7856796	ERX10298853	ERR10854086	5887_250508	43525_2_89	SAMEA10200367	ETEC_AVM8030760	3057258	461645958	79.5	68	36.84	83.82	5180874	91	novelO;H21	B1	1673	IncFIC, IncFIB	Goat	Female	Chwele	eltABII-a3-01	N/A	N/A	ealAB-1-05	0	0	Slaughter house	0.739202	34.5869	2	39.5	Fecal	Normal	No
ZOL072632	ERA20431837	ERP116152	ERS7856800	ERX10298938	ERR10854171	5887_250508	43525_2_286	SAMEA10200371	ETEC_AVM8030762	1328500	200603500	83.7	31.12	17.3	82.14	5011849	69	O7;H21	B1	58	IncFIA, IncFIB, Inc2_Delta	Cow	Female	Lubao	eltABII-c1-02	N/A	N/A	ealAB-4-01	0	0	Livestock market	0.335865	34.8128	4.16667	38.4	Fecal	Normal	No
ZOL072634	ERA20431837	ERP116152	ERS7856801	ERX10298857	ERR10854090	5887_250508	43525_2_93	SAMEA10200370	ETEC_AVM8030764	2484406	375145306	59.3	41.19	31.86	78.21	5442948	119	O2;H25	cladeI	2715	IncFIB	Cow	Male	Funyula	eltABII-a2-01	estA-4-02	stxAB-2g	ealAB-2-04	0	0	Livestock market	0.279919	34.1162	2	38.7	Fecal	Diarrheic	No
ZOL072635	ERA20431837	ERP116152	ERS7856802	ERX10298939	ERR10854172	5887_250508	43525_2_287	SAMEA10200372	ETEC_AVM8030765	2322956	350766356	85.3	55.47	30.15	82.3	4873666	57	O45;H10	B1	711	IncFIA, IncFIB	Cow	Male	Angurai	eltABII-c1-01	N/A	N/A	N/A	1	0	Livestock market	0.696427	34.3664	1.5	38.9	Fecal	Normal	No
ZOL072636	ERA20431837	ERP116152	ERS7856803	ERX10298940	ERR10854173	5887_250508	43525_2_304	SAMEA10200373	ETEC_AVM8030766	2421552	365654352	71.2	48.21	30.36	78.99	5219291	65	O53;H45	B2	9535	IncFIC, IncFIB	Cow	Female	Angurai	eltABII-c1-02	N/A	N/A	ealAB-4-01	0	0	Livestock market	0.696427	34.3664	1	38	Fecal	Normal	No
ZOL072637	ERA20431837	ERP116152	ERS7856804	ERX10298859	ERR10854092	5887_250508	43525_2_95	SAMEA10200374	ETEC_AVM8030767	3652840	551578840	69.6	71.2	44.8	78.54	5268914	80	O103;H45	B2	9610	IncFIB, IncFIC	Cow	Female	Funyula	eltABII-c2-01	N/A	N/A	eplBA-2-01	0	0	Livestock market	0.279919	34.1162	2.08333	38.3	Fecal	Normal	No
ZOL072638	ERA20431837	ERP116152	ERS7856805	ERX10298861	ERR10854094	5887_250508	43525_2_113	SAMEA10200375	ETEC_AVM8030768	1340620	202433620	84.5	31.7	17.46	82.87	4971906	64	O155;H21	B1	58	IncFIB	Cow	Male	Ikolomani	eltABII-c6-03	N/A	N/A	eplBA-2-02	0	0	Livestock market	0.202859	34.6686	2.5	38.7	Fecal	Normal	No
ZOL072639	ERA20431837	ERP116152	ERS7856806	ERX10298863	ERR10854096	5887_250508	43525_2_115	SAMEA10200376	ETEC_AVM8030769	2398196	362127596	73.3	49.2	31.05	78.32	5030525	24	O103;H45	B2	9610	IncFIC, IncFIB	Cow	Male	Myanga	eltABII-c6-03	N/A	N/A	ealAB-5-01	0	0	Livestock market	0.561474	34.3895	1.16667	38.1	Fecal	Normal	No
ZOL072640	ERA20431837	ERP116152	ERS7856808	ERX10298941	ERR10854174	5887_250508	43525_2_305	SAMEA10200378	ETEC_AVM8030770	1852404	279713004	82.1	42.54	23.38	81.82	4937943	54	O45;H8	B1	297	IncFIB, IncFIA	Cow	Female	Lubao	eltABII-c4-01	N/A	N/A	eplBA-2-01	0	0	Livestock market	0.336048	34.8132	4	37.6	Fecal	Normal	No
ZOL072644	ERA20431837	ERP116152	ERS7856812	ERX10298867	ERR10854100	5887_250508	43525_2_119	SAMEA10200382	ETEC_AVM8030774	1346058	203254758	74.1	27.9	17.76	78.01	5043262	22	O53;H45	B2	9535	IncY, IncFIB	Cow	Female	Butula	eltABII-c1-02	N/A	N/A	ealAB-4-01	0	0	Livestock market	0.343796	34.3447	6	38.3	Fecal	Normal	No
ZOL072645	ERA20431837	ERP116152	ERS7856814	ERX10298869	ERR10854102	5887_250508	43525_2_121	SAMEA10200386	ETEC_AVM8030775	2109924	318598524	82.7	48.81	25.68	84.33	5124368	68	O154;H21	B1	58	IncFIA, IncFIB	Cow	Female	Chwele	eltABII-c1-02	N/A	N/A	ealAB-4-01	0	0	Livestock market	0.734048	34.5787	3.5	38.2	Fecal	Normal	No
ZOL072648	ERA20431837	ERP116152	ERS7856816	ERX10298871	ERR10854104	5887_250508	43525_2_123	SAMEA10200385	ETEC_AVM8030778	2181384	329388984	71.9	43.86	27.72	78.25	5113962	46	O2;H45	B2	13653	IncFIC, IncFIA, IncFIB	Cow	Male	Angurai	eltABII-c1-02	N/A	N/A	eplBA-2-01	0	0	Livestock market	0.696018	34.366	2	38.4	Fecal	Diarrheic	No
ZOL072649	ERA20431837	ERP116152	ERS7856818	ERX10298946	ERR10854179	5887_250508	43525_2_310	SAMEA10200388	ETEC_AVM8030779	2773860	418852860	82.9	64.4	35.08	81.79	5049752	41	O88;H8	B1	297	IncFIA, IncFIB, IncFIA	Cow	Female	Shinyalu	eltABII-c6-03	N/A	N/A	ealAB-5-01	0	0	Slaughter house	0.227688	34.8162	3.5	39.1	Fecal	Diarrheic	No
ZOL072651	ERA20431837	ERP116152	ERS7856819	ERX10298873	ERR10854106	5887_250508	43525_2_125	SAMEA10200389	ETEC_AVM8030781	2068760	312382760	84.3	48.81	26.04	83.06	4943825	63	O45;H10	B1	711	IncFIB, IncFIA	Pig	Female	Ikolomani	eltABII-c1-01	N/A	N/A	N/A	1	0	Slaughter house	0.202966	34.6688	1.5	39	Mesenteric_lymph_node	Normal	Yes
ZOL072652	ERA20431837	ERP116152	ERS7856820	ERX10298875	ERR10854108	5887_250508	43525_2_127	SAMEA10200390	ETEC_AVM8030782	2592392	391451192	78.4	56.85	31.08	84.03	5281582	75	O132;H8	B1	297	IncFIB, IncI_Gamma	Cow	Male	Kimilili	eltABII-c6-02	N/A	N/A	ealAB-5-01	0	0	Slaughter house	0.789963	34.7201	5	39.6	Fecal	Normal	No
ZOL072654	ERA20431837	ERP116152	ERS7856822	ERX10298879	ERR10854112	5887_250508	43525_2_147	SAMEA10200392	ETEC_AVM8030784	812184	122639784	81.5	18.53	10.46	82.35	4963221	86	O88;H8	B1	297	IncFIB, IncX1	Cow	Male	Lubao	eltABII-c6-02	N/A	N/A	ealAB-5-01	0	0	Livestock market	0.3359	34.8129	3	40.1	Fecal	Normal	No
ZOL072655	ERA20431837	ERP116152	ERS7856823	ERX10298881	ERR10854114	5887_250508	43525_2_149	SAMEA10200393	ETEC_AVM8030785	677252	102265052	69	13.08	8.64	78.63	5252647	339	O53;H45	B2	9535	IncFIB, IncFIC	Cow	Female	Shinyalu	eltABII-c1-02	N/A	N/A	ealAB-4-01	0	0	Livestock market	0.227621	34.8163	2	38.8	Fecal	Normal	No
ZOL072656	ERA20431837	ERP116152	ERS7856824	ERX10298883	ERR10854116	5887_250508	43525_2_151	SAMEA10200394	ETEC_AVM8030786	1285648	194132848	80.8	29.08	17.13	79.7	4957572	42	O15;H45	E	14939	NA	Cow	Male	Webuye	eltABII-c4-01	N/A	N/A	eplBA-2-01	0	0	Livestock market	0.60039	34.7789	3.5	36.7	Fecal	Normal	No
ZOL072658	ERA20431837	ERP116152	ERS7856826	ERX10298887	ERR10854120	5887_250508	43525_2_155	SAMEA10200397	ETEC_AVM8030788	687116	103754516	77.2	14.84	8.79	81.56	4936837	303	novelO;H7	B1	1727	IncI1_Alpha, IncFIC, IncFIA, IncFIB	Cow	Female	Angurai	eltABII-c6-01	N/A	N/A	eplBA-2-02	0	0	Livestock market	0.696347	34.3663	3	38.7	Fecal	Normal	No
ZOL072659	ERA20431837	ERP116152	ERS7856827	ERX10298889	ERR10854122	5887_250508	43525_2_157	SAMEA10200396	ETEC_AVM8030789	1134782	171352082	84.8	26.93	15.17	81.33	4738994	49	novelO;H7	B1	1727	IncFIB	Cow	Female	Lubao	eltABII-c1-02	N/A	N/A	N/A	1	0	Slaughter house	0.335922	34.8129	4	38.6	Fecal	Normal	No
ZOL072660	ERA20431837	ERP116152	ERS7856828	ERX10298891	ERR10854124	5887_250508	43525_2_159	SAMEA10200398	ETEC_AVM8030790	798494	120572594	85.7	19.16	10.98	81.31	4766269	82	O39;H21	B1	15796	IncFIB, IncFIA	Cow	Female	Koyonzo	eltABII-c1-01	N/A	N/A	eplBA-2-01	0	0	Livestock market	0.422291	34.4263	2	38.6	Fecal	Normal	No
ZOL072661	ERA20431837	ERP116152	ERS7856829	ERX10298949	ERR10854182	5887_250508	43525_2_328	SAMEA10200400	ETEC_AVM8030791	1303352	196806152	60.9	22.22	15.75	79.6	5254073	112	O23;H25	cladeI	7646	IncFIB	Goat	Male	Kimilili	eltABII-a2-01	estA-4-06	N/A	ealAB-2-03	0	0	Livestock market	0.78972	34.7201	2	38.8	Fecal	Normal	No
ZOL072662	ERA20431837	ERP116152	ERS7856832	ERX10298950	ERR10854183	5887_250508	43525_2_329	SAMEA10200402	ETEC_AVM8030792	1818990	274667490	85.2	43.38	23.14	82.67	4800450	52	O7;H21	B1	2521	IncFIB, IncFIA	Goat	Female	Myanga	eltABII-c7-02	N/A	N/A	ealAB-5-03	0	0	Slaughter house	0.5615	34.3897	1.33333	40.5	Fecal	Normal	No
ZOL072663	ERA20431837	ERP116152	ERS7856830	ERX10298893	ERR10854126	5887_250508	43525_2_177	SAMEA10200399	ETEC_AVM8030793	812964	122757564	85.4	19.43	10.91	82.51	4854069	63	O88;H8	B1	15797	IncFIA, IncFIB	Goat	Male	Webuye	eltABII-c2-01	N/A	N/A	eplBA-1-01	0	0	Slaughter house	0.586895	34.7784	1	38.8	Fecal	Normal	No
ZOL072666	ERA20431837	ERP116152	ERS7856833	ERX10298899	ERR10854132	5887_250508	43525_2_183	SAMEA10200405	ETEC_AVM8030796	1471432	222186232	82.5	33.96	18.5	82.68	5048298	55	O88;H8	B1	297	IncFIB, IncFII, IncI1_Alpha	Goat	Male	Lubao	eltABII-c2-01	N/A	N/A	eplBA-1-01	0	0	Livestock market	0.335865	34.8128	1.08333	38.7	Fecal	Normal	No
ZOL072667	ERA20431837	ERP116152	ERS7856834	ERX10298901	ERR10854134	5887_250508	43525_2_185	SAMEA10200404	ETEC_AVM8030797	2866796	432886196	80.8	64.84	35.52	83.55	5156802	61	novelO;H21	B1	1673	IncFIC, IncFIB, IncB/O/K/Z	Goat	Female	Chwele	eltABII-a3-01	N/A	N/A	ealAB-1-05	0	0	Slaughter house	0.739128	34.5869	1.5	38.9	Fecal	Normal	No
ZOL072669	ERA20431837	ERP116152	ERS7856837	ERX10298905	ERR10854138	5887_250508	43525_2_189	SAMEA10200407	ETEC_AVM8030799	754036	113859436	69.3	14.62	9.31	79.84	5245439	270	O17;H18	D	69	IncI1_Alpha, IncFIB	Cow	Female	Chwele	eltABII-c6-04	N/A	N/A	ealAB-5-01	0	0	Slaughter house	0.734416	34.5783	3	38.3	Fecal	Diarrheic	No
ZOL072671	ERA20431837	ERP116152	ERS7856839	ERX10298908	ERR10854141	5887_250508	43525_2_208	SAMEA10200409	ETEC_AVM8030801	1107982	167305282	84.8	26.32	14.56	82.19	4904766	65	O139;H19	B1	1125	IncFIB, IncFIA	Cow	Female	Lubao	eltABII-c1-02	N/A	N/A	eplBA-2-01	0	0	Slaughter house	0.335876	34.8129	4	38.5	Fecal	Normal	No
ZOL072675	ERA20431837	ERP116152	ERS7856843	ERX10298951	ERR10854184	5887_250508	43525_2_330	SAMEA10200414	ETEC_AVM8030805	551092	83214892	85.4	13.18	7.9	81.19	4797780	589	O156;H7	B1	2539	IncFIB, IncFIA	Cow	Female	Chwele	eltABII-c2-01	N/A	N/A	N/A	0	0	Livestock market	0.734063	34.5787	3.25	38	Fecal	Normal	No
ZOL072676	ERA20431837	ERP116152	ERS7856845	ERX10298912	ERR10854145	5887_250508	43525_2_212	SAMEA10200415	ETEC_AVM8030806	932616	140825016	85.1	22.22	12.58	81.45	4859428	58	O156;H7	B1	2539	IncFIB	Cow	Female	Kimilili	eltABII-c2-01	N/A	N/A	eplBA-1-01	0	0	Slaughter house	0.789961	34.7201	4	38.6	Fecal	Normal	No
ZOL072680	ERA20431837	ERP116152	ERS7856848	ERX10298915	ERR10854148	5887_250508	43525_2_215	SAMEA10200420	ETEC_AVM8030810	1456364	219910964	82.6	33.66	20.68	86.41	4999862	67	OX13;H10	A	10	IncB/O/K/Z, IncFIC, IncFII, IncFIB	Cow	Male	Shinyalu	eltIAB-15	N/A	N/A	N/A	0	0	Livestock market	0.22763	34.8163	3	39.3	Fecal	Normal	No
ZOL072681	ERA20431837	ERP116152	ERS7856850	ERX10298916	ERR10854149	5887_250508	43525_2_232	SAMEA10200421	ETEC_AVM8030811	2503482	378025782	82.5	57.78	32.13	81.48	4899273	54	novelO;H7	B1	15798	IncFIB	Goat	Female	Funyula	N/A	estA-6-02	N/A	N/A	0	0	Livestock market	0.279919	34.1162	0.416667	38.4	Fecal	Normal	No
ZOL072686	ERA20431837	ERP116152	ERS7856855	ERX10298921	ERR10854154	5887_250508	43525_2_237	SAMEA10200426	ETEC_AVM8030816	1729954	261223054	77.8	37.7	23.16	78.88	4920297	49	O129;H15	D	108	IncI1_Alpha, IncFIB	Goat	Female	Myanga	N/A	estB-2-01	N/A	N/A	0	0	Livestock market	0.561458	34.3895	0.5	38.7	Fecal	Normal	No
ZOL072687	ERA20431837	ERP116152	ERS7856857	ERX10298953	ERR10854186	5887_250508	43525_2_332	SAMEA10200428	ETEC_AVM8030817	2312784	349230384	83.9	54.36	33	85.31	5087693	70	O100;H20	A	2514	IncFII	Pig	Male	Ikolomani	N/A	estA-1-02 & estB-1-04	stxAB-2e	ealAB-1-09	0	0	Slaughter house	0.202884	34.6688	1.5	40.4	Mesenteric_lymph_node	Normal	Yes
ZOL072688	ERA20431837	ERP116152	ERS7856856	ERX10298922	ERR10854155	5887_250508	43525_2_238	SAMEA10200427	ETEC_AVM8030818	1875170	283150670	81.5	42.8	25.58	82.39	4894658	138	O132;H25	A	93	IncFIC, IncFIB, IncFIA	Pig	Male	Lubao	N/A	estB-1-01	N/A	N/A	0	1	Slaughter house	0.335904	34.8129	0.666667	38.3	Mesenteric_lymph_node	Normal	Yes
ZOL072689	ERA20431837	ERP116152	ERS7856858	ERX10298923	ERR10854156	5887_250508	43525_2_239	SAMEA10200429	ETEC_AVM8030819	2169842	327646142	62	37.59	26.31	80.47	5329885	79	O98;H5	cladeI	3057	IncFII, IncFIB	Pig	Male	Ikolomani	N/A	estB-1-01	N/A	N/A	0	0	Slaughter house	0.203172	34.6687	1	39.2	Fecal	Normal	No
ZOL072691	ERA20431837	ERP116152	ERS7856861	ERX10298925	ERR10854158	5887_250508	43525_2_257	SAMEA10200431	ETEC_AVM8030821	1233038	186188738	74.4	25.68	15.86	78.47	5047182	24	O17orO77;H28	D	2944	IncI1_Alpha, IncFIB	Goat	Male	Myanga	N/A	estB-2-01	N/A	N/A	0	0	Livestock market	0.56202	34.3895	1.5	39.1	Fecal	Normal	No
ZOL072693	ERA20431837	ERP116152	ERS7856862	ERX10298954	ERR10854187	5887_250508	43525_2_333	SAMEA10200432	ETEC_AVM8030823	1180598	178270298	82.7	27.34	15.26	82.39	4910366	63	O1;H8	B1	297	IncFIB, IncFIA	Cow	Female	Myanga	eltABII-c6-02	N/A	N/A	ealAB-5-01	0	0	Slaughter house	0.5615	34.3896	6	36.2	Fecal	Hard	No
ZOL072696	ERA20431837	ERP116152	ERS7856865	ERX10298929	ERR10854162	5887_250508	43525_2_261	SAMEA10200437	ETEC_AVM8030826	1100950	166243450	79.9	24.61	13.8	83.27	5117558	99	O115;H10	B1	641	IncFII, IncFIB, IncFIA	Pig	Male	Butula	N/A	estB-1-01	N/A	N/A	0	0	Slaughter house	0.342379	34.339	0.25	38.6	Fecal	Diarrheic	No
ZOL072697	ERA20431837	ERP116152	ERS7856866	ERX10298930	ERR10854163	5887_250508	43525_2_262	SAMEA10200436	ETEC_AVM8030827	2227508	336353708	62.1	38.64	31.95	79.98	5298228	78	O98;H5	cladeI	3057	IncFII, IncFIB	Pig	Male	Ikolomani	N/A	estB-1-01	N/A	N/A	0	0	Slaughter house	0.203092	34.6687	1	40.5	Fecal	Normal	No
ZOL072698	ERA20431837	ERP116152	ERS7856867	ERX10298955	ERR10854188	5887_250508	43525_2_334	SAMEA10200438	ETEC_AVM8030828	2361746	356623646	79.9	52.83	28.86	83.85	5135394	97	O115;H10	B1	641	IncFII, IncFIA, IncFIB	Pig	Female	Funyula	N/A	estB-1-01	N/A	N/A	0	0	Slaughter house	0.29467	34.1226	2	37.1	Mesenteric_lymph_node	Normal	Yes
ZOL072710	ERA20431837	ERP116152	ERS7856874	ERX10298822	ERR10854055	5887_250508	43525_2_26	SAMEA10200446	ETEC_AVM8030836	1360482	205432782	85.7	32.62	18.68	80.06	4754641	32	novelO;H8	B1	101	IncFIB	Sheep	Female	Amukura	N/A	estA-6-02	N/A	N/A	0	0	Livestock market	0.559369	34.2699	3	37.9	Fecal	Normal	No
ZOL072713	ERA20431837	ERP116152	ERS7856877	ERX10298828	ERR10854061	5887_250508	43525_2_32	SAMEA10200448	ETEC_AVM8030839	2447576	369583976	73.8	50.55	29.94	82.51	5253197	73	O24;H41	E	7701	IncFIB	Goat	Male	Malaba	N/A	estA-4-02	N/A	ealAB-3-01	0	0	Slaughter house	0.637093	34.2728	1.5	38.4	Fecal	Normal	No
ZOL072714	ERA20431837	ERP116152	ERS7856878	ERX10298830	ERR10854063	5887_250508	43525_2_50	SAMEA10200450	ETEC_AVM8030840	3238480	489010480	58.5	53.04	43.08	79.4	5529281	133	O2;H25	cladeI	2715	IncFIB, IncFIC	Cow	Male	Lubao	eltABII-a2-01	estA-4-02	stxAB-2g	ealAB-2-03	0	0	Slaughter house	0.335904	34.8129	2	38.9	Fecal	Normal	No
ZOL072715	ERA20431837	ERP116152	ERS7856880	ERX10298832	ERR10854065	5887_250508	43525_2_52	SAMEA10200451	ETEC_AVM8030841	2425196	366204596	60.8	41.28	30.39	76.5	5181339	76	O2;H25	cladeI	2467	IncFIB	Goat	Female	Angurai	N/A	estA-4-02 & estA-5-01	N/A	ealAB-2-05	0	0	Livestock market	0.696018	34.366	0.666667	38.6	Fecal	Normal	No
ZOL072773	ERA20431837	ERP116152	ERS7856882	ERX10298836	ERR10854069	5887_250508	43525_2_56	SAMEA10200454	ETEC_AVM8030843	1566288	236509488	61.3	26.84	18.08	81.43	5532122	460	O109;H25	cladeI	7646	IncFII, IncFIB, IncX1	Cow	Female	Funyula	eltABII-a2-01	estA-4-02	stxAB-2g	ealAB-2-03	0	0	Livestock market	0.279919	34.1162	0.666667	38.9	Fecal	Diarrheic	No
ZOL072814	ERA20431837	ERP116152	ERS7856917	ERX10298906	ERR10854139	5887_250508	43525_2_190	SAMEA10200488	ETEC_AVM8030878	2040434	308105534	76.5	43.68	23.79	83.22	5193315	75	O155;H21	B1	58	IncFIC, IncI1_Alpha, IncFIB	Cow	Male	Lubao	Reverse_orientation	N/A	N/A	N/A	0	0	Livestock market	0.33599	34.8129	2.5	38	Fecal	Normal	No
ZOL072823	ERA20431837	ERP116152	ERS7856854	ERX10298920	ERR10854153	5887_250508	43525_2_236	SAMEA10200425	ETEC_AVM8030815	2947768	445112968	81.9	67.52	53.64	83.65	5098159	71	O149;H21	B1	683	IncFIB, IncI1_Alpha, IncFIA,IncFII	Pig	Female	Ikolomani	N/A	estA-1-02 & estB-1-04	N/A	N/A	0	0	Slaughter house	0.203081	34.6688	1.5	38.1	Mesenteric_lymph_node	Normal	Yes

## Sheet: toxin_alleles
Supplemental Table S4. Accessions for toxin alleles in this study
Genome or accesion	allele
KU052042	ealAB-1-01
CP041416	ealAB-1-02
CP101971	ealAB-1-02
CP041435	ealAB-1-03
CP041437	ealAB-1-04
CP076704	ealAB-1-05
INT004906	ealAB-1-05
ERS7856796	ealAB-1-05
ERS7856834	ealAB-1-05
CP031546	ealAB-1-06
CP100062	ealAB-1-06
CP080233	ealAB-1-06
CP101978	ealAB-1-07
ERS7856776	ealAB-1-08
ERS7856857	ealAB-1-09
CP015229	ealAB-2-01
CP042298	ealAB-2-02
ERS7856836	ealAB-2-03
ERS7856829	ealAB-2-03
ERS7856878	ealAB-2-03
ERS7856801	ealAB-2-03
ERS7856882	ealAB-2-03
ERS7856880	ealAB-2-04
ERS7856877	ealAB-3-01
ERS7856793	ealAB-4-01
TMP016409	ealAB-4-01
ERS7856800	ealAB-4-01
ERS7856803	ealAB-4-01
ERS7856812	ealAB-4-01
ERS7856814	ealAB-4-01
ERS7856823	ealAB-4-01
INT005987	ealAB-4-01
ERS7856822	ealAB-5-01
INT004879	ealAB-5-01
ERS7856806	ealAB-5-01
ERS7856818	ealAB-5-01
ERS7856820	ealAB-5-01
ERS7856837	ealAB-5-01
ERS7856862	ealAB-5-01
TMP019461	ealAB-5-01
TMP016150	ealAB-5-02
DABCBW010000008	ealAB-5-02
ERS7856832	ealAB-5-03
NLTZ01000016	ealAB-5-04
TMP20000	ealAB-6-01
JQ031711	eltABII-a1-01
CP041411	eltABII-a1-02
ERS7856878	eltABII-a2-01
ERS7856836	eltABII-a2-01
ERS7856829	eltABII-a2-01
ERS7856801	eltABII-a2-01
ERS7856882	eltABII-a2-01
CP076704	eltABII-a2-02
ERS7856796	eltABII-a3-01
ERS7856776	eltABII-a3-01
ERS7856834	eltABII-a3-01
INT004906	eltABII-a3-02
JQ031712	eltABII-b1-01
KU052038	eltABII-b1-02
MZ995429	eltABII-c1-01
JQ031705	eltABII-c1-01
INT000485	eltABII-c1-01
INT000321	eltABII-c1-01
ERS7856828	eltABII-c1-01
ERS7856819	eltABII-c1-01
ERS7856802	eltABII-c1-01
ERS7856789	eltABII-c1-01
ERS7856784	eltABII-c1-01
ERS7856781	eltABII-c1-01
ALQ017237	eltABII-c1-01
OU342919	eltABII-c1-01
INT005987	eltABII-c1-02
ERS7856839	eltABII-c1-02
ERS7856827	eltABII-c1-02
ERS7856823	eltABII-c1-02
ERS7856816	eltABII-c1-02
ERS7856814	eltABII-c1-02
ERS7856812	eltABII-c1-02
ERS7856803	eltABII-c1-02
ERS7856800	eltABII-c1-02
ERS7856793	eltABII-c1-02
TMP016409	eltABII-c1-02
JQ031706	eltABII-c2-01
ERS7856845	eltABII-c2-01
ERS7856843	eltABII-c2-01
ERS7856835	eltABII-c2-01
ERS7856833	eltABII-c2-01
ERS7856830	eltABII-c2-01
ERS7856804	eltABII-c2-01
BFLV01000046	eltABII-c2-01
TMP020689	eltABII-c2-01
JQ031707	eltABII-c3-01
CP057470	eltABII-c3-02
TMP016150	eltABII-c4-01
JQ031708	eltABII-c4-01
ERS7856824	eltABII-c4-01
ERS7856808	eltABII-c4-01
ERS7856779	eltABII-c4-01
ALQ034713	eltABII-c4-01
TMP020931	eltABII-c4-01
INT005184	eltABII-c4-01
CP057520	eltABII-c4-02
CP057967	eltABII-c4-02
JQ031709	eltABII-c5-01
PLQ000563	eltABII-c6-01
JQ031710	eltABII-c6-01
ERS7856826	eltABII-c6-01
BFZM01000035	eltABII-c6-01
ALQ023115	eltABII-c6-01
PLQ000593	eltABII-c6-01
ERS7856822	eltABII-c6-02
ERS7856820	eltABII-c6-02
ERS7856862	eltABII-c6-02
ERS7856818	eltABII-c6-03
ERS7856806	eltABII-c6-03
ERS7856805	eltABII-c6-03
INT004879	eltABII-c6-03
ERS7856837	eltABII-c6-04
TMP019461	eltABII-c6-04
NLTZ01000016	eltABII-c7-01
ERS7856832	eltABII-c7-02
AASRQF010000005	eltABII-c8-01
DABCBW010000008	eltABII-c9-01
AP019856	eltABII-d1-01
DABZHA010000044	eltABII-d2-01
DABMTW010000030	eltABII-e1-01
TWAG1901	eltABII-e2-01
TMP020967	eltABII-f1-01
KU052043	eplBA-1-01
TMP020689	eplBA-1-01
ERS7856833	eplBA-1-01
ERS7856845	eplBA-1-01
ERS7856830	eplBA-1-01
ERS7856842	eplBA-1-01
CP076282	eplBA-1-01
BFLV01000046	eplBA-1-01
CP057470	eplBA-1-02
CP076272	eplBA-1-03
AASRQF010000005	eplBA-1-04
ALQ023115	eplBA-2-01
INT000321	eplBA-2-01
INT005184	eplBA-2-01
TMP020931	eplBA-2-01
INT000485	eplBA-2-01
ALQ034713	eplBA-2-01
ERS7856816	eplBA-2-01
ERS7856784	eplBA-2-01
ERS7856804	eplBA-2-01
ERS7856828	eplBA-2-01
ERS7856808	eplBA-2-01
ERS7856839	eplBA-2-01
ERS7856824	eplBA-2-01
ERS7856779	eplBA-2-01
ERS7856781	eplBA-2-01
CP076262	eplBA-2-01
CP076259	eplBA-2-01
CP057967	eplBA-2-01
CP057520	eplBA-2-01
BFZM01000035	eplBA-2-02
ERS7856805	eplBA-2-02
ERS7856826	eplBA-2-02
PLQ000563	eplBA-2-02
PLQ000593	eplBA-2-02
ERS7856791	eplBA-2-03
CP041411	eplBA-3-01
CP101961	eplBA-3-01
CP101965	eplBA-3-01
KU052037	eplBA-3-01
M25607	estA-1-01
AAA24653	estA-1-01
AP010910	estA-1-02
ERS7856854	estA-1-02
ERS7856857	estA-1-02
QMF75782	estA-1-02
CAD6023725	estA-1-03
BAT57149	estA-1-03
ELG40970	estA-1-03
AP014654	estA-1-03
CP006001	estA-1-04
QGV13635	estA-1-05
ERS16454831	estA-1-06
ERS16454832	estA-1-06
ERS16454833	estA-1-06
DBBPGW010000081	estA-1-07
AATKQJ010000055	estA-1-08
ABSRTN010000117	estA-1-09
NZ_JBJJJG010000002	estA-1-10
NZ_NLYI01000138	estA-1-11
NZ_LRLG01000176	estA-1-12
FN649418	estA-2-01
CAD6024374	estA-2-01
CBJ04483	estA-2-01
AAA23729	estA-2-01
CAD6025107	estA-2-01
ERS16454846	estA-2-02
ERS16454818	estA-2-02
FN822745	estA-3-01
ALQ019710	estA-3-01
AOT35314	estA-3-01
LN908839	estA-3-02
ESS89907	estA-3-02
M34916	estA-3-03
AAA23990	estA-3-03
APWZ01	estA-3-04
ERS16454825	estA-3-05
CP012495	estA-4-01
KT992796	estA-4-02
ERS7856801	estA-4-02
ERS7856877	estA-4-02
ERS7856836	estA-4-02
ERS7856882	estA-4-02
ERS7856880_COPY_A	estA-4-02
CP012501	estA-4-03
GDJ89077	estA-4-03
CP012498_4	estA-4-04
ANO92440	estA-4-04
ANO92416	estA-4-04
ALQ020003	estA-4-05
ERS7856829	estA-4-06
AATFKM010000045	estA-4-07
ABAVBA010000130	estA-4-08
ABYDMF010000085	estA-4-09
ABQWFJ010000057	estA-4-10
ABKMSE010000120	estA-4-11
DAQTHR010000051	estA-4-12
DBBUTR010000092	estA-4-13
NZ_LFZI01000034	estA-5-01
ERS7856880_COPY_B	estA-5-01
CP012498_5	estA-5-02
GDJ58398	estA-5-03
GDK06835	estA-5-03
ALQ019660	estA-5-04
NZ_KE701862	estA-6-01
GDG12737	estA-6-01
GCN83512	estA-6-01
EQX49460	estA-6-01
INT005690	estA-6-02
ERS7856874	estA-6-02
ERS7856850	estA-6-02
ERS7856876	estA-6-02
INT007414	estA-6-02
DARNJO010000019	estA-6-03
ABZQVZ010000018	estA-6-04
ABEZAI010000033	estA-7-01
AJ555214_1	estB-1-01
ERS7856867	estB-1-01
AY028790	estB-1-01
SQV86955	estB-1-01
QHW11077	estB-1-01
ERS7856858	estB-1-01
ERS7856866	estB-1-01
ERS7856865	estB-1-01
ERS7856856	estB-1-01
ERS16454836	estB-1-02
CAD87835	estB-1-03
AJ555214	estB-1-03
ERS7856854	estB-1-04
EEZ8283940	estB-1-04
HAG5880072	estB-1-04
SQQ92863	estB-1-04
EFD3290268	estB-1-04
ERS7856857	estB-1-04
HBE2673616	estB-1-04
HBH7319015	estB-1-05
EFA6927817	estB-1-06
MBS9640186	estB-1-06
EFD2957989	estB-1-06
EFN9585631	estB-1-06
EFO1217363	estB-1-06
MBB9526680	estB-1-06
MBB9381614	estB-1-07
EFJ2263972	estB-1-07
EFI4497612	estB-1-07
EET2854246	estB-1-07
HBD5111564	estB-1-07
EGO6619912	estB-1-07
EHT9349200	estB-1-08
QMC47901	estB-1-08
MBA8155615	estB-1-08
HBE2605787	estB-1-09
DAOCNV010000046	estB-1-10
ERS7856855	estB-2-01
ERS7856861	estB-2-01
NEMH01000033	estB-2-01
